# Supplementary material for: An Improved Ratiometric FRET Biosensor with Higher Affinity for Extracellular ATP
Source: Sensors (Basel). 2025 Sep 21;25(18):5903. doi: 10.3390/s25185903 (PMC12473246; doi:10.3390/s25185903)
Supplement: Supplementary file 1 [file sensors-25-05903-s001.zip]

Archive with 1 entries (1 files):
- sensors-3849322-supplementary.pdf
